# Supplementary material for: Bactericidal Activity of Multilayered Hybrid Structures Comprising Titania Nanoparticles and CdSe Quantum Dots under Visible Light
Source: Nanomaterials (Basel). 2021 Dec 8;11(12):3331. doi: 10.3390/nano11123331 (PMC8708662; doi:10.3390/nano11123331)
Supplement: Supplementary file 1 [file nanomaterials-11-03331-s001.zip]

Archive with 1 entries (1 files):
- nanomaterials-1454904-supplementary.pdf
